# Supplementary material for: Detection and In Vivo Validation of Dichorhavirus e-Probes in Meta-Transcriptomic Data via Microbe Finder (MiFi®) Discovers a Novel Host and a Possible New Strain of Orchid Fleck Virus
Source: Viruses. 2025 Mar 19;17(3):441. doi: 10.3390/v17030441 (PMC11946451; doi:10.3390/v17030441)
Supplement: Supplementary file 1 [file viruses-17-00441-s001.zip › Table S1.xlsx]

## Sheet: Sheet1
Sl. No.	GenBank Accessions	Dichorhavirus species, isolate name and genome segment	Genome size (NT)	Dichorhavirus Species/strain	Sequences used for Probe specification
1	LC222629.1	OFV-Orc1-Cym07-RNA1-orchid	6431	OFV-Orc1	Orchid fleck virus (OFV)
2	LC222630.1	OFV-Orc1-Cym07-RNA2-orchid	6001
3	MK522804.1	OFV-Orc1-SA-CL-RNA1-Citrus	6431
4	MK522805.1	OFV-Orc1-SA-CL-RNA2-Citrus	6001
5	OK624601.1	OFV-Orc1-FL-RNA1	6380
6	OK624602.1	OFV-Orc1-FL-RNA2	5977
7	MW073772.1	OFV-Orc1-SA-Alcea-RNA1	6431
8	MW073773.1	OFV-Orc1-SA-Alcea-RNA2	6001
9	MK522806.1	OFV-Orc1-SA-Br-RNA1	6431
10	MK522807.1	OFV-Orc1-SA-Br-RNA2	6001
11	MW465659.1	OFV-Orc1-33388072-RNA1	6399
12	MW465658.1	OFV-Orc1-33388072-RNA2	5964
13	AB244417.1	OFV-Orc2-So-RNA1-Orchid	6413	OFV-Orc2
14	AB244418.1	OFV-Orc2-So-RNA2-Orchid	6001
15	MW021482.1	OFV-Orc2-HI-RNA1-Citrus	6438
16	MW021483.1	OFV-Orc2-HI-RNA2-Citrus	5968
17	AB516442.1	OFV-Orc2-NHHS1-RNA1	6413
18	AB516441.1	OFV-Orc2-NHHS1-RNA2	6001
19	OL589310.1	OFV-Orc2-Smilax-RNA1	6450
20	OL606757.1	OFV-Orc2-Smilax-RNA2	6013
21	KF198064#	OFV-Cit1-Jal-1-RNA-1	6495	OFV-Cit1
22	KF198065#	OFV-Cit1-Jal-1-RNA-2	6018
23	KF209275.2*	OFV-Cit1-M2345-RNA1-Citrus	6269
24	KF209276.1*	OFV-Cit1-M2345-RNA2-Citrus	5860
25	MK578000.1	OFV-Cit2-S9-RNA1-Citrus	6296	OFV-Cit2
26	MK578001.1	OFV-Cit2-S9-RNA2-Citrus	5860
27	MZ773933.1	CiBSV-BR-RS-PFd01-RNA1	6631	Citrus bright spot virus (CiBSV)
28	MZ773938.1	CiBSV-BR-RS-PFd01-RNA2	6653
29	MZ773934.1	CiBSV-BR-RS-MSa01-RNA1	6653
30	MZ773936.1	CiBSV-BR-RS-MSa01-RNA2	6012
31	MZ773935.1	CiBSV-BR-SC-Ser01-RNA1	6656
32	MZ773937.1	CiBSV-BR-SC-Ser01-RNA2	6023
33	KX982177.1	CiLV-N-srq1-RNA1	6722	Citrus leprosis virus N (CiLV-N)
34	KX982180.1	CiLV-N-srq1-RNA2	6048
35	KX982178.1	CiLV-N-sbs1-RNA1	6708
36	KX982181.1	CiLV-N-sbs1-RNA2	6051
37	KY751404.1	CiLV-N-MAS1-RNA1	6307
38	KY751405.1	CiLV-N-MAS1-RNA2	5831
39	NC-052230.1	CiLV-N-ibi1-RNA1	6724
40	NC-052231.1	CiLV-N-ibi1-RNA2	6045
41	MG717931.1	CiCSV-Trs2-RNA1	6082	Citrus chlorotic spot virus (CiCSV)
42	MG717932.1	CiCSV-Trs2-RNA2	5676
43	MH595621.1	CiCSV-Trs4-RNA1	6082
44	MH595622.1	CiCSV-Trs4-RNA2	5688
45	NC-055208.1	CiCSV-Trs1-RNA1	6518
46	NC-055209.1	CiCSV-Trs1-RNA2	5987
47	MG970598.1	CiCSV-Trs3-RNA1	6078
48	MG970599.1	CiCSV-Trs3-RNA2	5632
49	MG983788.1	ClCSV-SBO1-RNA1	6508	Clerodendrum chlorotic spot virus (ClCSV)
50	MG983789.1	ClCSV-SBO1-RNA2	6098
51	MG983790.1	ClCSV-SPa1-RNA1	6112
52	MG983791.1	ClCSV-SPa1-RNA2	5625
53	NC-043648.1	ClCSV-Prb1-RNA1	6524
54	NC-043649.1	ClCSV-Prb1-RNA2	6105
55	NC-038756.1	CoRSV-Lavras-RNA1	6552	Coffe ring spot virus (CoRSV)
56	NC-038755.1	CoRSV-Lavras-RNA2	5945
#Previously known as CiNSV
*Previously known as CiLV-N
